# Supplementary material for: Novel Organic Solvent Nanofiltration Approaches for Microbial Biosurfactants Downstream Processing
Source: Membranes (Basel). 2023 Jan 9;13(1):81. doi: 10.3390/membranes13010081 (PMC9860925; doi:10.3390/membranes13010081)
Supplement: Supplementary file 1 [file membranes-13-00081-s001.zip]

Archive with 1 entries (1 files):
- membranes-2012809-supplementary.pdf
